# Supplementary material for: Sodium Metabisulfite Inhibits Acanthamoeba Trophozoite Growth through Thiamine Depletion
Source: Pathogens. 2024 May 21;13(6):431. doi: 10.3390/pathogens13060431 (PMC11206890; doi:10.3390/pathogens13060431)
Supplement: Supplementary file 1 [file pathogens-13-00431-s001.zip]

Archive with 3 entries (3 files):
- Figure S1.jpg
- Figure S2.jpg
- Supplementary figures Word.pdf
